# Supplementary material for: The Correlates & Public Health Consequences of Prospective Vaccine Hesitancy among Individuals Who Received COVID-19 Vaccine Boosters in the U.S
Source: Vaccines (Basel). 2022 Oct 25;10(11):1791. doi: 10.3390/vaccines10111791 (PMC9698316; doi:10.3390/vaccines10111791)
Supplement: Supplementary file 1 [file vaccines-10-01791-s001.zip]

Archive with 1 entries (1 files):
- vaccines-1964333-supplementary.pdf
